# Supplementary material for: Unearthing the genomes of plant-beneficial Pseudomonas model strains WCS358, WCS374 and WCS417
Source: BMC Genomics. 2015 Jul 22;16(1):539. doi: 10.1186/s12864-015-1632-z (PMC4509608; doi:10.1186/s12864-015-1632-z)
Supplement: Supplementary file 2 — Lists of unique genes of Pseudomonas strain WCS374, not present in A506 and SS101 and vice versa and of WCS417 not present in R81 and vice versa. [file 12864_2015_1632_MOESM2_ESM.xlsx]

## Sheet: Sheet1
Present in WCS374, not present in A506 or SS101		Present in SS101, not present in A506 or WCS374		Present in A506, not present in WCS374 or SS101		Present in R81, not present in WCS417		Present in WCS417, not present in R81
Locus tag	Function	Locus tag	Function	Locus tag	Function	Locus tag	Function	Locus tag	Function
PD374_00825	hypothetical protein	PflSS101_0080	hypothetical protein	PflA506_0162	hypothetical protein	PsR81_010100028401	hypothetical protein	PS417_28550	hypothetical protein
PD374_00830	hypothetical protein	PflSS101_0146	hypothetical protein	PflA506_0163	hypothetical protein	PsR81_010100028396	hypothetical protein	PS417_28200	hypothetical protein
PD374_00835	lipoprotein	PflSS101_0147	hypothetical protein	PflA506_0462	lipoprotein, putative	PsR81_010100028391	hypothetical protein	PS417_27495	hypothetical protein
PD374_00845	hypothetical protein	PflSS101_0162	hypothetical protein	PflA506_0615	ISPpu8-like transposase	PsR81_010100028386	Appr-1-p processing protein	PS417_27490	hypothetical protein
PD374_00930	signaling protein	PflSS101_0163	hypothetical protein	PflA506_1013	plasmid stabilization system protein	PsR81_010100028381	hypothetical protein	PS417_26640	hypothetical protein
PD374_00935	hypothetical protein	PflSS101_0164	hypothetical protein	PflA506_1072	hypothetical protein	PsR81_010100028366	hypothetical protein	PS417_25870	hypothetical protein
PD374_00945	hypothetical protein	PflSS101_0165	hypothetical protein	PflA506_1197	putative type III secretion effector protein	PsR81_010100028361	hypothetical protein	PS417_25590	50S ribosomal protein L11
PD374_02050	pilus assembly protein	PflSS101_0166	hypothetical protein	PflA506_1335	hypothetical protein	PsR81_010100028356	hypothetical protein	PS417_25585	50S ribosomal protein L1
PD374_02990	addiction module protein	PflSS101_0168	SMI1/KNR4 family protein	PflA506_1336	hypothetical protein	PsR81_010100028351	hypothetical protein	PS417_25580	50S ribosomal protein L10
PD374_03520	transcriptional regulator	PflSS101_0179	translocator protein, LysE family	PflA506_1337	hypothetical protein	PsR81_010100028346	hypothetical protein	PS417_25575	50S ribosomal protein L7/L12
PD374_03795	transposase	PflSS101_0187	hypothetical protein	PflA506_1338	NADPH-dependent FMN reductase	PsR81_010100028341	hypothetical protein	PS417_25215	hypothetical protein
PD374_03835	hypothetical protein	PflSS101_0188	protein of unknown function, DUF262 family	PflA506_1339	integral membrane protein, DUF6 family	PsR81_010100028331	topoisomerase	PS417_25175	hypothetical protein
PD374_03955	recombinase XerC	PflSS101_0189	hypothetical protein	PflA506_1340	hydrolase, alpha/beta fold family	PsR81_010100028326	hypothetical protein	PS417_25170	FAD-binding protein
PD374_03960	relaxase	PflSS101_0190	hypothetical protein	PflA506_1341	anthranilate synthase component 1	PsR81_010100028321	hypothetical protein	PS417_25165	chitin-binding protein
PD374_03965	hypothetical protein	PflSS101_0192	hypothetical protein	PflA506_1342	anthranilate synthase component II	PsR81_010100028316	hypothetical protein	PS417_25160	hypothetical protein
PD374_03970	hypothetical protein	PflSS101_0193	hypothetical protein	PflA506_1343	autoinducer-binding/DNA-bindin	PsR81_010100028311	hypothetical protein	PS417_25155	hypothetical protein
PD374_03975	membrane protein	PflSS101_0194	hypothetical protein	PflA506_1413	hypothetical protein	PsR81_010100028306	regulatory protein	PS417_25145	hypothetical protein
PD374_03980	hypothetical protein	PflSS101_0195	hypothetical protein	PflA506_1414	hypothetical protein	PsR81_010100028301	hypothetical protein	PS417_25135	hypothetical protein
PD374_03985	conjugal transfer protein	PflSS101_0196	hypothetical protein	PflA506_1416	colicin pore forming domain protein	PsR81_010100028296	regulatory protein	PS417_25130	hypothetical protein
PD374_03990	conjugal transfer protein	PflSS101_0252	amidohydrolase family protein	PflA506_1417	colicin immunity family protein	PsR81_010100028291	hypothetical protein	PS417_25125	hypothetical protein
PD374_03995	hypothetical protein	PflSS101_0255	hypothetical protein	PflA506_1418	hypothetical protein	PsR81_010100028276	4-aminobutyrate aminotransferase	PS417_25120	capsular biosynthesis protein
PD374_04000	hypothetical protein	PflSS101_0288	hypothetical protein	PflA506_1420	hypothetical protein	PsR81_010100028196	transcriptional regulator SftR-related protein	PS417_25115	lipopolysaccharide biosynthesis protein
PD374_04005	hypothetical protein	PflSS101_0314	transporter, major facilitator family	PflA506_1421	hypothetical protein	PsR81_010100027956	hypothetical protein	PS417_25110	capsular biosynthesis protein
PD374_04010	porin	PflSS101_0315	luciferase-type oxidoreductase, BA3436 family	PflA506_1422	hypothetical protein	PsR81_010100027941	hypothetical protein	PS417_25105	hypothetical protein
PD374_04015	MerR family transcriptional regulator	PflSS101_0316	transporter, major facilitator family	PflA506_1423	hypothetical protein	PsR81_010100027731	integrase	PS417_25100	hypothetical protein
PD374_04020	mercuric transport protein	PflSS101_0317	luciferase-like monooxygenase	PflA506_1424	hypothetical protein	PsR81_010100027726	integrase family protein	PS417_25095	hypothetical protein
PD374_04025	mercury transporter	PflSS101_0318	hypothetical protein	PflA506_1425	hypothetical protein	PsR81_010100027721	integrase	PS417_25090	hypothetical protein
PD374_04030	mercury transport protein MerC	PflSS101_0319	hypothetical protein	PflA506_1426	membrane protein, putative	PsR81_010100027716	hypothetical protein	PS417_25085	hypothetical protein
PD374_04035	mercuric reductase	PflSS101_0320	oxidoreductase, 2-nitropropane dioxygenasefamily	PflA506_1427	D12 class N6 adenine-specifi	PsR81_010100027711	hypothetical protein	PS417_25080	hypothetical protein
PD374_04040	alkylmercury lyase	PflSS101_0321	hypothetical protein	PflA506_1428	hypothetical protein	PsR81_010100027706	hypothetical protein	PS417_25075	hypothetical protein
PD374_04045	protein TnpR	PflSS101_0324	dehydrogenase, isocitrate/isopropylmalatefamily	PflA506_1429	hypothetical protein	PsR81_010100027701	hypothetical protein	PS417_25070	hypothetical protein
PD374_04050	transposase	PflSS101_0325	HMGL-like domain protein	PflA506_1430	DNA ligase D	PsR81_010100027696	phosphoadenosine phosphosulfate reductase	PS417_25065	hypothetical protein
PD374_04055	isocitrate lyase	PflSS101_0326	transcriptional regulator, LysR family	PflA506_1433	hypothetical protein	PsR81_010100027691	hypothetical protein	PS417_25060	O-antigen polymerase
PD374_04060	transposase	PflSS101_0327	DNA primase/type III restrictionenzyme/DEAD/DEA	PflA506_1434	hypothetical protein	PsR81_010100027686	hypothetical protein	PS417_25055	transposase
PD374_04075	Fe-S oxidoreductase	PflSS101_0328	hypothetical protein	PflA506_1436	hypothetical protein	PsR81_010100027681	hypothetical protein	PS417_25045	hypothetical protein
PD374_04080	metal-binding protein	PflSS101_0329	hypothetical protein	PflA506_1437	putative addiction module antidote protein	PsR81_010100027676	hypothetical protein	PS417_25040	hypothetical protein
PD374_04085	copper resistance protein CopB	PflSS101_0330	cytotoxic domain protein	PflA506_1438	putative addiction module killer protein	PsR81_010100027671	hypothetical protein	PS417_25035	hypothetical protein
PD374_04090	copper oxidase	PflSS101_0342	transcriptional regulator, LysR family	PflA506_1439	hypothetical protein	PsR81_010100027666	hypothetical protein	PS417_25030	hypothetical protein
PD374_04095	hypothetical protein	PflSS101_0343	integral membrane protein, DUF6 family	PflA506_1441	hypothetical protein	PsR81_010100027661	hypothetical protein	PS417_25025	hypothetical protein
PD374_04105	heavy metal transporter	PflSS101_0344	cupin domain protein	PflA506_1442	hypothetical protein	PsR81_010100027656	hypothetical protein	PS417_25015	fimbria A protein
PD374_04110	copper ABC transporter ATPase	PflSS101_0345	coenzyme A transferase family protein	PflA506_1443	hypothetical protein	PsR81_010100027651	hypothetical protein	PS417_25010	fimbrial assembly protein
PD374_04115	hypothetical protein	PflSS101_0346	hypothetical protein	PflA506_1444	hypothetical protein	PsR81_010100027646	hypothetical protein	PS417_25005	molecular chaperone
PD374_04120	plastocyanin	PflSS101_0476	hypothetical protein	PflA506_1445	hypothetical protein	PsR81_010100027641	transcriptional regulator	PS417_25000	fimbrial protein
PD374_04125	hypothetical protein	PflSS101_0715	hypothetical protein	PflA506_1446	hypothetical protein	PsR81_010100027636	hypothetical protein	PS417_24995	exotoxin
PD374_04130	transcriptional regulator	PflSS101_0718	translocator protein, LysE family	PflA506_1447	hypothetical protein	PsR81_010100027631	hypothetical protein	PS417_24990	exotoxin
PD374_04135	ATPase	PflSS101_0745	putative type III secretion effector protein	PflA506_1448	hypothetical protein	PsR81_010100027626	regulatory protein	PS417_24985	hypothetical protein
PD374_04140	copper resistance protein CopC	PflSS101_0808	hypothetical protein	PflA506_1449	hypothetical protein	PsR81_010100027621	DNA-binding protein	PS417_24965	transposase
PD374_04145	copper resistance protein CopD	PflSS101_0809	hypothetical protein	PflA506_1450	hypothetical protein	PsR81_010100027616	hypothetical protein	PS417_24960	transposase
PD374_04150	cytochrome C	PflSS101_0810	hypothetical protein	PflA506_1451	hypothetical protein	PsR81_010100027611	hypothetical protein	PS417_24955	hypothetical protein
PD374_04155	RND transporter	PflSS101_0835	transcriptional regulator, CopG family	PflA506_1452	hypothetical protein	PsR81_010100027606	late control protein D	PS417_24950	hypothetical protein
PD374_04160	cation transporter	PflSS101_0992	hypothetical protein	PflA506_1453	hypothetical protein	PsR81_010100027601	oxidoreductase	PS417_24945	LuxR family transcriptional regulator
PD374_04165	DSBA oxidoreductase	PflSS101_0997	hypothetical protein	PflA506_1454	hypothetical protein	PsR81_010100027596	tail protein	PS417_24935	hypothetical protein
PD374_04170	hypothetical protein	PflSS101_1017	hypothetical protein	PflA506_1455	hypothetical protein	PsR81_010100027591	phage P2 GpE extension protein	PS417_24925	hypothetical protein
PD374_04175	conjugal transfer protein	PflSS101_1018	Rhs family protein	PflA506_1456	hypothetical protein	PsR81_010100027586	tail fiber protein	PS417_24915	hypothetical protein
PD374_04180	conjugal transfer protein	PflSS101_1036	hypothetical protein	PflA506_1457	hypothetical protein	PsR81_010100027581	major tail tube protein	PS417_24905	DNA-binding protein
PD374_04185	conjugal transfer protein	PflSS101_1042	hypothetical protein	PflA506_1458	hypothetical protein	PsR81_010100027576	tail sheath protein	PS417_24900	hypothetical protein
PD374_04190	conjugal transfer protein	PflSS101_1104	hypothetical protein	PflA506_1459	hypothetical protein	PsR81_010100027571	prophage PSPPH06 tail fiber protein	PS417_24895	hypothetical protein
PD374_04195	hypothetical protein	PflSS101_1113	bactoprenol-linked glucose translocase GtrA	PflA506_1461	hypothetical protein	PsR81_010100027566	tail fiber protein H	PS417_24890	transferase
PD374_04200	conjugal transfer protein	PflSS101_1114	periplasmic beta-glucosidase	PflA506_1463	hypothetical protein	PsR81_010100027561	tail protein	PS417_24885	transcriptional regulator
PD374_04205	conjugal transfer protein	PflSS101_1117	hypothetical protein	PflA506_1464	hypothetical protein	PsR81_010100027556	baseplate assembly protein	PS417_24880	hypothetical protein
PD374_04210	conjugal transfer protein	PflSS101_1173	hypothetical protein	PflA506_1465	hypothetical protein	PsR81_010100027551	baseplate assembly protein	PS417_24865	hypothetical protein
PD374_04215	hypothetical protein	PflSS101_1186	hypothetical protein	PflA506_1466	hypothetical protein	PsR81_010100027544	phage baseplate assembly protein V	PS417_24860	hypothetical protein
PD374_04220	DNA helicase	PflSS101_1197	N-acetylmuramoyl-L-alanine amidase domainprotein	PflA506_1467	hypothetical protein	PsR81_010100027539	virion morphogenesis protein	PS417_24855	integrase
PD374_04225	membrane protein	PflSS101_1235	putative type III secretion effector protein	PflA506_1468	hypothetical protein	PsR81_010100027534	tail protein	PS417_24255	elongation factor GreAB
PD374_04230	conjugal transfer protein TraG	PflSS101_1237	putative type III secretion effector protein	PflA506_1469	membrane protein, putative	PsR81_010100027529	hypothetical protein	PS417_23330	hypothetical protein
PD374_04235	hypothetical protein	PflSS101_1238	putative type III secretion effector protein	PflA506_1470	hypothetical protein	PsR81_010100027524	peptidase	PS417_22590	membrane protein
PD374_04240	hypothetical protein	PflSS101_1241	hypothetical protein	PflA506_1471	hypothetical protein	PsR81_010100027519	hypothetical protein	PS417_21765	ribonucleotide-diphosphate reductase subunitbeta
PD374_04245	lytic transglycosylase	PflSS101_1242	hypothetical protein	PflA506_1472	hypothetical protein	PsR81_010100027514	hypothetical protein	PS417_20720	cbb3-type cytochrome c oxidase subunit I
PD374_04250	hypothetical protein	PflSS101_1243	hypothetical protein	PflA506_1473	hypothetical protein	PsR81_010100027509	holin	PS417_20700	cbb3-type cytochrome c oxidase subunit I
PD374_04255	hypothetical protein	PflSS101_1244	hypothetical protein	PflA506_1474	hypothetical protein	PsR81_010100027504	tail protein X	PS417_20505	hypothetical protein
PD374_04260	hypothetical protein	PflSS101_1272	peptidase, M12A family	PflA506_1475	lipoprotein, putative	PsR81_010100027499	phage P2 capsid completion gpL-like protein	PS417_20500	hypothetical protein
PD374_04265	DEAD/DEAH box helicase	PflSS101_1374	hypothetical protein	PflA506_1476	hypothetical protein	PsR81_010100027494	terminase	PS417_20495	hypothetical protein
PD374_04275	hypothetical protein	PflSS101_1375	hypothetical protein	PflA506_1477	hypothetical protein	PsR81_010100027489	capsid protein	PS417_20490	hypothetical protein
PD374_04280	hypothetical protein	PflSS101_1376	hemolysin-type calcium-binding region	PflA506_1478	membrane protein, putative	PsR81_010100027484	capsid scaffolding protein	PS417_20485	hypothetical protein
PD374_04285	hypothetical protein	PflSS101_1377	4-carboxymuconolactone decarboxylase	PflA506_1479	hypothetical protein	PsR81_010100027479	terminase	PS417_20480	hypothetical protein
PD374_04295	hypothetical protein	PflSS101_1378	polysaccharide deacetylase	PflA506_1482	hypothetical protein	PsR81_010100027474	portal protein	PS417_20475	hypothetical protein
PD374_04300	hypothetical protein	PflSS101_1379	putative type I secretion target	PflA506_1483	hypothetical protein	PsR81_010100027469	hypothetical protein	PS417_20470	hypothetical protein
PD374_04305	hypothetical protein	PflSS101_1381	hypothetical protein	PflA506_1484	protein of unknown function, DUF1738 family	PsR81_010100027454	cell morphology-like protein	PS417_20465	hypothetical protein
PD374_04310	hypothetical protein	PflSS101_1394	hypothetical protein	PflA506_1485	hypothetical protein	PsR81_010100027187	ABC transporter ATP-binding protein	PS417_20460	chromosome segregation protein SMC
PD374_04320	pilM protein	PflSS101_1417	transcriptional regulator, CopG family	PflA506_1487	hypothetical protein	PsR81_010100026992	arginyl-tRNA ligase	PS417_20455	hypothetical protein
PD374_04325	pilus assembly protein PilV	PflSS101_1424	protein of unknown function, UPF0150 family	PflA506_1488	hypothetical protein	PsR81_010100026788	thioredoxin	PS417_20450	hypothetical protein
PD374_04330	twitching motility protein PilT	PflSS101_1425	hypothetical protein	PflA506_1489	hypothetical protein	PsR81_010100026658	hypothetical protein	PS417_20445	hypothetical protein
PD374_04335	pilus assembly protein PilX	PflSS101_1457	hypothetical protein	PflA506_1493	hypothetical protein	PsR81_010100026083	putative TonB-dependent membrane receptor	PS417_20440	integrase
PD374_04340	pilus assembly protein	PflSS101_1458	hypothetical protein	PflA506_1600	hypothetical protein	PsR81_010100026078	hypothetical protein	PS417_20435	membrane protein
PD374_04345	pilus assembly protein PilQ	PflSS101_1459	hypothetical protein	PflA506_1601	site-specific recombinase, phage integrasefamily	PsR81_010100025878	putative two-component system sensor kinase	PS417_20430	hypothetical protein
PD374_04350	pilus assembly protein PilP	PflSS101_1460	hypothetical protein	PflA506_1602	hypothetical protein	PsR81_010100025798	hypothetical protein	PS417_20425	hypothetical protein
PD374_04355	pilus assembly protein PilO	PflSS101_1461	hypothetical protein	PflA506_1603	hypothetical protein	PsR81_010100025561	hypothetical protein	PS417_20415	reverse transcriptase
PD374_04360	secretin	PflSS101_1466	terminase large subunit	PflA506_1604	hypothetical protein	PsR81_010100025506	isopentenyl-diphosphate delta-isomerase	PS417_20410	hypothetical protein
PD374_04365	pilus assembly protein PilL	PflSS101_1467	thiol:disulfide interchange protein DsbA	PflA506_1605	hypothetical protein	PsR81_010100025386	type III secretion syste	PS417_20405	hypothetical protein
PD374_04370	ArsR family transcriptional regulator	PflSS101_1468	cyclic diguanylate phosphodiesterase (EAL)domai	PflA506_1606	hypothetical protein	PsR81_010100025204	phosphate acetyltransferase	PS417_20400	hypothetical protein
PD374_04375	arsenical pump membrane protein	PflSS101_1469	DNA-binding response regulator, LuxR family	PflA506_1607	hypothetical protein	PsR81_010100025079	hypothetical protein	PS417_20395	hypothetical protein
PD374_04380	ArsC family transcriptional regulator	PflSS101_1470	sensory box sensor histidin	PflA506_1612	phage transcriptional activator, Ogr/Delta	PsR81_010100024954	TonB-dependent outermembrane receptor	PS417_20390	hypothetical protein
PD374_04385	NADPH-dependent FMN reductase	PflSS101_1471	cyclic diguanylate phosphodiesterase (EAL)domai	PflA506_1614	hypothetical protein	PsR81_010100024759	ClpXP protease specificity-enhancing factor	PS417_20370	haloacid dehalogenase
PD374_04390	acetyltransferase	PflSS101_1472	DNA-binding response regulator, LuxR family	PflA506_1615	DNA-binding protein	PsR81_010100024489	hypothetical protein	PS417_20360	serine/threonine protein phosphatase
PD374_04395	helicase	PflSS101_1473	sensory box histidine kinase/response regulator	PflA506_1616	hypothetical protein	PsR81_010100024469	hypothetical protein	PS417_20345	hypothetical protein
PD374_04400	hypothetical protein	PflSS101_1474	cyclic diguanylate phosphodiesterase (EAL)domai	PflA506_1617	phage late control D	PsR81_010100024314	UDP-N-acetylmuramoyl-tripeptide--D-alanyl-D-alan	PS417_20340	hypothetical protein
PD374_04405	DNA topoisomerase I	PflSS101_1475	fimbrial protein	PflA506_1618	tail formation protein, phage P2 GpU	PsR81_010100024179	colonization of soil protein	PS417_20335	hypothetical protein
PD374_04410	hypothetical protein	PflSS101_1477	fimbrial usher protein	PflA506_1619	phage tail tape measure protein, TP901 family	PsR81_010100023649	hypothetical protein	PS417_20330	S-adenosylhomocysteine hydrolase
PD374_04415	single-stranded DNA-binding protein	PflSS101_1478	putative fimbrial protein	PflA506_1620	phage tail protein, P2 GpE family	PsR81_010100023634	putative cobalamin synthesis-like protein	PS417_20320	exonuclease
PD374_04420	integrase	PflSS101_1479	fimbrial protein	PflA506_1621	phage tail protein E	PsR81_010100023559	hypothetical protein	PS417_20310	hypothetical protein
PD374_04430	hypothetical protein	PflSS101_1480	fimbrial usher protein	PflA506_1622	phage major tail tube protein	PsR81_010100023539	hypothetical protein	PS417_20305	hypothetical protein
PD374_04435	hypothetical protein	PflSS101_1481	gram-negative pili assembly chaperone	PflA506_1623	phage tail sheath protein	PsR81_010100023534	hypothetical protein	PS417_20300	hypothetical protein
PD374_04440	hypothetical protein	PflSS101_1482	fimbrial protein	PflA506_1624	phage protein	PsR81_010100023529	type III effector HopAC1	PS417_20295	RNA-directed DNA polymerase
PD374_04445	DNA-binding protein	PflSS101_1483	hypothetical protein	PflA506_1625	putative phage protein	PsR81_010100023449	LysR family transcriptional regulator	PS417_20285	hypothetical protein
PD374_04450	nucleoid-associated protein	PflSS101_1484	hypothetical protein	PflA506_1626	phage tail protein I	PsR81_010100023234	methionyl-tRNA ligase	PS417_19105	hypothetical protein
PD374_04455	hyphothetical protein CP11	PflSS101_1485	phosphoglycerate mutase family protein	PflA506_1627	baseplate assembly protein J (GpJ)	PsR81_010100023149	hypothetical protein	PS417_19100	hypothetical protein
PD374_04460	DNA helicase	PflSS101_1486	hypothetical protein	PflA506_1628	putative phage protein	PsR81_010100023129	hypothetical protein	PS417_19095	hypothetical protein
PD374_04465	hypothetical protein	PflSS101_1487	DNA-binding protein	PflA506_1629	phage baseplate assembly protein V	PsR81_010100023099	lysozyme	PS417_17785	4-amino-4-deoxy-L-arabinose transferase
PD374_04470	hypothetical protein	PflSS101_1488	hypothetical protein	PflA506_1630	putative phage protein	PsR81_010100022909	hypothetical protein	PS417_17425	hypothetical protein
PD374_04475	hypothetical protein	PflSS101_1489	hypothetical protein	PflA506_1632	P2 phage tail completion protein	PsR81_010100022714	putative Na+/H+ antiporter protein	PS417_17090	molecular chaperone
PD374_04480	hypothetical protein	PflSS101_1490	phage integrase	PflA506_1633	putative phage protein	PsR81_010100022709	hypothetical protein	PS417_17060	hypothetical protein
PD374_04485	cobyrinic acid a,c-diamide synthase	PflSS101_1491	hypothetical protein	PflA506_1634	phage lysis regulatory protein, LysB family	PsR81_010100022704	hypothetical protein	PS417_16200	sulfonate ABC transporte
PD374_04580	hypothetical protein	PflSS101_1492	hypothetical protein	PflA506_1635	hypothetical protein	PsR81_010100022699	hypothetical protein	PS417_15915	hypothetical protein
PD374_04675	transposase	PflSS101_1493	hypothetical protein	PflA506_1636	putative peptidoglycan binding domain protein	PsR81_010100022694	hypothetical protein	PS417_15150	hypothetical protein
PD374_04815	hypothetical protein	PflSS101_1494	nucleotidyltransferase domain protein	PflA506_1637	hypothetical protein	PsR81_010100022689	hypothetical protein	PS417_14025	transcriptional regulator
PD374_06205	hypothetical protein	PflSS101_1495	protein of unknown function DUF86	PflA506_1638	hypothetical protein	PsR81_010100022684	hypothetical protein	PS417_10230	hypothetical protein
PD374_06515	hypothetical protein	PflSS101_1496	phage terminase large subunit	PflA506_1645	protein of unknown function, DUF159 family	PsR81_010100022679	Helicase IV	PS417_09900	hypothetical protein
PD374_06520	integrase	PflSS101_1513	putative membrane protein	PflA506_1647	hypothetical protein	PsR81_010100022659	hypothetical protein	PS417_08620	hypothetical protein
PD374_06525	hypothetical protein	PflSS101_1514	amidohydrolase family protein	PflA506_1649	hypothetical protein	PsR81_010100022654	hypothetical protein	PS417_07945	hypothetical protein
PD374_06530	hypothetical protein	PflSS101_1515	hypothetical protein	PflA506_1654	hypothetical protein	PsR81_010100022649	hypothetical protein	PS417_07920	hypothetical protein
PD374_06535	hypothetical protein	PflSS101_1516	fatty acid desaturase domain protein	PflA506_1660	hypothetical protein	PsR81_010100022644	hypothetical protein	PS417_07915	relaxase
PD374_06540	hypothetical protein	PflSS101_1517	putative membrane protein	PflA506_1910	putative type III secretion effector protein	PsR81_010100022639	hypothetical protein	PS417_07910	hypothetical protein
PD374_06545	repressor	PflSS101_1518	oxidoreductase, 2OG-Fe(II) oxygenase family	PflA506_2009	hypothetical protein	PsR81_010100022634	UBA/THIF-type NAD/FAD-binding protein	PS417_07905	hypothetical protein
PD374_06550	Cro/Cl family transcriptional regulator	PflSS101_1519	transcriptional regulator, LysR family	PflA506_2010	hypothetical protein	PsR81_010100022629	hypothetical protein	PS417_07900	hypothetical protein
PD374_06555	hypothetical protein	PflSS101_1611	hypothetical protein	PflA506_2012	hypothetical protein	PsR81_010100022624	hypothetical protein	PS417_07895	hypothetical protein
PD374_06560	hypothetical protein	PflSS101_1612	hypothetical protein	PflA506_2013	hypothetical protein	PsR81_010100022619	hypothetical protein	PS417_07890	hypothetical protein
PD374_06565	hypothetical protein	PflSS101_1617	transcriptional regulator, LysR family	PflA506_2014	hypothetical protein	PsR81_010100022614	toll-Interleukin receptor	PS417_07885	hypothetical protein
PD374_06580	scaffolding protein	PflSS101_1618	hypothetical protein	PflA506_2015	putative phage protein	PsR81_010100022594	hypothetical protein	PS417_07875	hypothetical protein
PD374_06600	tail protein	PflSS101_1620	protein of unknown function DUF6, transmembrane	PflA506_2016	hypothetical protein	PsR81_010100022589	hypothetical protein	PS417_07870	hypothetical protein
PD374_06610	phage tail protein	PflSS101_1658	hypothetical protein	PflA506_2019	phage protein, siphovirus Gp157 family	PsR81_010100022584	hypothetical protein	PS417_07865	hypothetical protein
PD374_06615	tail protein	PflSS101_1661	glycosyltransferase, group 1 family	PflA506_2020	putative phage protein	PsR81_010100022574	hypothetical protein	PS417_07860	hypothetical protein
PD374_06620	conjugal transfer protein TraR	PflSS101_1662	putative membrane protein	PflA506_2021	hypothetical protein	PsR81_010100022569	hypothetical protein	PS417_07855	hypothetical protein
PD374_06625	hypothetical protein	PflSS101_1663	trifunctiona	PflA506_2022	hypothetical protein	PsR81_010100022564	N-ethylmaleimide reductase NemA	PS417_07850	hypothetical protein
PD374_06630	lysozyme	PflSS101_1665	UDP-2-acetamido-2,6-dideoxy-L-talos	PflA506_2023	hypothetical protein	PsR81_010100022559	N-ethylmaleimide reductase NemA	PS417_07845	transcriptional regulator
PD374_06635	hypothetical protein	PflSS101_1666	glycosytransferase, group 1 family	PflA506_2024	hypothetical protein	PsR81_010100022554	LysR family transcriptional regulator	PS417_07840	hypothetical protein
PD374_06640	hypothetical protein	PflSS101_1669	3-hydroxybutyryl-CoA dehydrogenase	PflA506_2025	hypothetical protein	PsR81_010100022549	hypothetical protein	PS417_07835	hypothetical protein
PD374_06645	tail protein	PflSS101_1672	beta-hydroxylase, aspartyl/asparaginyl family	PflA506_2026	hypothetical protein	PsR81_010100022544	hypothetical protein	PS417_07830	transposase
PD374_06650	hypothetical protein	PflSS101_1673	membrane bound O-acyl transferase familyprotein	PflA506_2027	protein of unknown function, DUF1654 family	PsR81_010100022539	amidase	PS417_07825	transposase
PD374_06655	hypothetical protein	PflSS101_1674	hypothetical protein	PflA506_2028	sporulation and cell division repeat protein	PsR81_010100022534	MFS transporter	PS417_07820	transposase
PD374_06660	phage tail protein	PflSS101_1675	hypothetical protein	PflA506_2029	hypothetical protein	PsR81_010100022529	hypothetical protein	PS417_07815	hypothetical protein
PD374_06665	hypothetical protein	PflSS101_1676	hypothetical protein	PflA506_2030	hypothetical protein	PsR81_010100022524	aldehyde dehydrogenase	PS417_07810	hypothetical protein
PD374_06670	hypothetical protein	PflSS101_1682	hypothetical protein	PflA506_2031	transcriptional regulator, Cro/CI family	PsR81_010100022519	(2Fe-2S)-binding protein	PS417_07805	hypothetical protein
PD374_06675	hypothetical protein	PflSS101_1721	alpha/beta hydrolase family protein	PflA506_2032	hypothetical protein	PsR81_010100022514	cytochrome C	PS417_07800	hypothetical protein
PD374_06680	DNA-binding protein	PflSS101_1770	protein PhnM	PflA506_2034	hypothetical protein	PsR81_010100022509	LysR family transcriptional regulator	PS417_07795	hypothetical protein
PD374_06685	hypothetical protein	PflSS101_1771	putative PhnM protein	PflA506_2035	hypothetical protein	PsR81_010100022504	DSBA oxidoreductase	PS417_07790	hypothetical protein
PD374_06695	hypothetical protein	PflSS101_1773	carbon-phosphorus lyase complex accessoryprotein	PflA506_2036	hypothetical protein	PsR81_010100022499	hemolysin D	PS417_07785	hypothetical protein
PD374_06710	hypothetical protein	PflSS101_1852	putative lipoprotein	PflA506_2037	bacteriophage Lambda NinG protein	PsR81_010100022494	multidrug transporter	PS417_07780	hypothetical protein
PD374_06715	hypothetical protein	PflSS101_1922	TonB-dependent outermembrane ferrichromerecepto	PflA506_2038	hypothetical protein	PsR81_010100022489	multidrug transporter	PS417_07775	hypothetical protein
PD374_06830	hypothetical protein	PflSS101_1963	DNA-binding protein	PflA506_2040	hypothetical protein	PsR81_010100022484	AraC family transcriptional regulator	PS417_07770	hypothetical protein
PD374_06985	integrase	PflSS101_1964	hypothetical protein	PflA506_2041	bacteriocin, LlpA family, putative	PsR81_010100022479	hypothetical protein	PS417_07765	hypothetical protein
PD374_06990	excisionase	PflSS101_1978	hypothetical protein	PflA506_2042	phage holin, lambda family	PsR81_010100022474	hypothetical protein	PS417_07760	hypothetical protein
PD374_07000	hypothetical protein	PflSS101_2020	transcriptional regulator, ArsR family	PflA506_2043	hypothetical protein	PsR81_010100022469	hypothetical protein	PS417_07755	hypothetical protein
PD374_07005	hypothetical protein	PflSS101_2028	putative iron-chelate ABC transporter	PflA506_2044	hypothetical protein	PsR81_010100022464	hydrolase	PS417_07750	hypothetical protein
PD374_07010	hypothetical protein	PflSS101_2029	hypothetical protein	PflA506_2045	hypothetical protein	PsR81_010100022459	LysR family transcriptional regulator	PS417_07745	hypothetical protein
PD374_07015	hypothetical protein	PflSS101_2030	TonB-dependent outermembrane receptor	PflA506_2046	hypothetical protein	PsR81_010100022454	DoxX	PS417_06535	pyridoxine 5'-phosphate oxidase
PD374_07020	hypothetical protein	PflSS101_2042	hypothetical protein	PflA506_2047	hypothetical protein	PsR81_010100022449	amidohydrolase	PS417_06250	membrane protein
PD374_07025	DNA methyltransferase	PflSS101_2043	hypothetical protein	PflA506_2048	hypothetical protein	PsR81_010100022444	hypothetical protein	PS417_05805	hypothetical protein
PD374_07030	hypothetical protein	PflSS101_2044	type I secretion outer membrane protein	PflA506_2049	protein of unknown function, DUF264 family	PsR81_010100022439	ATPase domain-containing protein	PS417_05800	hypothetical protein
PD374_07035	hypothetical protein	PflSS101_2045	type I secretion system ATPase	PflA506_2050	putative phage protein	PsR81_010100022434	ATPase domain-containing protein	PS417_05385	hypothetical protein
PD374_07040	hypothetical protein	PflSS101_2046	type I secretion membrane fusion protein	PflA506_2051	phage head morphogenesis protein, SPP1 gp7family	PsR81_010100022429	hypothetical protein	PS417_05380	hypothetical protein
PD374_07045	hypothetical protein	PflSS101_2047	large conductance mechanosensitiv	PflA506_2052	hypothetical protein	PsR81_010100022424	LysR family transcriptional regulator	PS417_04410	hypothetical protein
PD374_07055	hypothetical protein	PflSS101_2048	ATP-grasp domain protein	PflA506_2053	hypothetical protein	PsR81_010100022419	antibiotic biosynthesis monooxygenase	PS417_01995	hypothetical protein
PD374_07060	hypothetical protein	PflSS101_2049	trypsin domain protein	PflA506_2054	putative phage protein	PsR81_010100022414	LuxR family DNA-binding response regulator	PS417_01445	hypothetical protein
PD374_07065	hypothetical protein	PflSS101_2050	hypothetical protein	PflA506_2055	hypothetical protein	PsR81_010100022409	AraC family transcriptional regulator	PS417_00970	hypothetical protein
PD374_07070	hypothetical protein	PflSS101_2051	cyclic diguanylate phosphodiesterase (EAL)domai	PflA506_2056	hypothetical protein	PsR81_010100022404	response regulator receiver protein	PS417_00880	hypothetical protein
PD374_07075	TciA	PflSS101_2052	putative response regulator	PflA506_2057	hypothetical protein	PsR81_010100022399	hypothetical protein	PS417_00875	hypothetical protein
PD374_07080	hypothetical protein	PflSS101_2053	hypothetical protein	PflA506_2058	hypothetical protein	PsR81_010100022394	hypothetical protein	PS417_00870	hypothetical protein
PD374_07085	hypothetical protein	PflSS101_2069	response regulator receive	PflA506_2059	hypothetical protein	PsR81_010100022389	aminocarboxymuconate-semialdehyde decarboxylase	PS417_00865	hypothetical protein
PD374_07090	Cro/Cl family transcriptional regulator	PflSS101_2070	hypothetical protein	PflA506_2060	phage tail protein	PsR81_010100022384	hypothetical protein	PS417_00855	chromosome segregation protein SMC
PD374_07095	Rha family transcriptional regulator	PflSS101_2101	D-arabinono-1,4-lactone oxidase domain protein	PflA506_2061	hypothetical protein	PsR81_010100022379	outer membrane porin	PS417_00850	hypothetical protein
PD374_07100	DNA-binding protein	PflSS101_2102	hypothetical protein	PflA506_2062	phage related hypothetical protein	PsR81_010100022374	actetate permease	PS417_00840	hypothetical protein
PD374_07105	hypothetical protein	PflSS101_2125	hypothetical protein	PflA506_2067	hypothetical protein	PsR81_010100022369	membrane protein	PS417_00835	hypothetical protein
PD374_07110	Replication protein P	PflSS101_2126	hypothetical protein	PflA506_2069	lipoprotein, putative	PsR81_010100022364	hypothetical protein	PS417_00830	hypothetical protein
PD374_07115	hypothetical protein	PflSS101_2137	hypothetical protein	PflA506_2073	hypothetical protein	PsR81_010100022359	glyoxalase	PS417_00825	recombinase RecF
PD374_07120	nuclease	PflSS101_2151	transcriptional regulator, LysR family	PflA506_2079	hypothetical protein	PsR81_010100022354	TetR family transcriptional regulator	PS417_00820	hypothetical protein
PD374_07130	hypothetical protein	PflSS101_2152	putative agmatine deiminase	PflA506_2082	hypothetical protein	PsR81_010100022344	hypothetical protein	PS417_00340	protoheme IX farnesyltransferase
PD374_07140	chemotaxis protein	PflSS101_2153	N-carbamoylputrescine amidase	PflA506_2083	hypothetical protein	PsR81_010100022334	phage integrase site specific recombinase	PS417_00030	hypothetical protein
PD374_07145	hypothetical protein	PflSS101_2154	periplasmic putrescine-binding protein	PflA506_2084	site-specific recombinase, phage integrasefamily	PsR81_010100022329	hypothetical protein
PD374_07150	HNH endonuclease	PflSS101_2155	putative porphyromonas-typ	PflA506_2097	hypothetical protein	PsR81_010100022324	hypothetical protein
PD374_07155	terminase	PflSS101_2187	non-ribosomal peptide synthetase MassB	PflA506_2099	ISPpu8-like transposase	PsR81_010100022319	Na+/H+ antiporter
PD374_07160	terminase	PflSS101_2188	non-ribosomal peptide synthetase MassC	PflA506_2142	IS222-like transposase, OrfA	PsR81_010100022309	PII uridylyl-transferase
PD374_07165	hypothetical protein	PflSS101_2189	efflux transporter, RND family, MFP subunit	PflA506_2143	IS222-like transposase, OrfB	PsR81_010100022254	putative surface exported protein
PD374_07170	portal protein	PflSS101_2190	efflux ABC transporter	PflA506_2243	ISPpu8-like transposase	PsR81_010100022249	putative surface exported protein
PD374_07175	primosome assembly protein PriA	PflSS101_2201	Rhs family protein	PflA506_2258	IS222-like transposase, OrfB	PsR81_010100021879	hypothetical protein
PD374_07180	capsid protein	PflSS101_2217	hypothetical protein	PflA506_2259	IS222-like transposase, OrfA	PsR81_010100021834	hypothetical protein
PD374_07185	hypothetical protein	PflSS101_2226	hypothetical protein	PflA506_2272	ISPpu8-like transposase	PsR81_010100021567	putative hydroxymethylglutaryl-CoA lyase
PD374_07190	hypothetical protein	PflSS101_2252	leucine-rich repeat domain protein	PflA506_2303	Rhs family protein	PsR81_010100021457	outer membrane autotransporter barrel protein
PD374_07195	head-tail adaptor protein	PflSS101_2293	hypothetical protein	PflA506_2332	acetyltransferase, GNAT family	PsR81_010100021270	citrate-proton symporter
PD374_07205	hypothetical protein	PflSS101_2302	hypothetical protein	PflA506_2345	ISPpu8-like transposase	PsR81_010100021265	hypothetical protein
PD374_07210	hypothetical protein	PflSS101_2344	periplasmic sugar-binding protein	PflA506_2368	IS222-like transposase, OrfA	PsR81_010100021180	hypothetical protein
PD374_07215	hypothetical protein	PflSS101_2345	phytanoyl-CoA dioxygenase family protein	PflA506_2369	IS222-like transposase, OrfB	PsR81_010100020945	putative lytic transglycosylase
PD374_07220	hypothetical protein	PflSS101_2346	oxidoreductase, shor	PflA506_2370	ISPpu8-like transposase	PsR81_010100020725	major facilitator family transporter
PD374_07225	hypothetical protein	PflSS101_2347	transcriptional regulator, LacI family	PflA506_2631	IS222-like transposase, OrfB	PsR81_010100020575	phosphoglycolate phosphatase
PD374_07230	hypothetical protein	PflSS101_2348	inositol 2-dehydrogenase	PflA506_2632	IS222-like transposase, OrfA	PsR81_010100020530	bifunctional cyclohexadieny
PD374_07290	hypothetical protein	PflSS101_2417	hypothetical protein	PflA506_2645	hypothetical protein	PsR81_010100020395	hypothetical protein
PD374_07295	hypothetical protein	PflSS101_2418	hypothetical protein	PflA506_2654	metallothionein family protein	PsR81_010100020385	hypothetical protein
PD374_07315	hypothetical protein	PflSS101_2419	S-type pyocin family protein	PflA506_2660	hydrolase, alpha/beta fold family	PsR81_010100020320	putative RHS repeat-like protein
PD374_07565	transposase	PflSS101_2420	pyocin S3-immunity protein	PflA506_2661	cytochrome p460	PsR81_010100020275	hypothetical protein
PD374_07760	ATP-dependent helicase	PflSS101_2421	pyocin S3-immunity protein	PflA506_2663	aldehyde dehydrogenase	PsR81_010100019885	hypothetical protein
PD374_08080	hypothetical protein	PflSS101_2422	pyocin S3-immunity protein	PflA506_2664	cytochrome C biogenesi	PsR81_010100019820	glyoxylate carboligase
PD374_08085	hypothetical protein	PflSS101_2458	transcriptional regulator, LysR family	PflA506_2666	two component transcriptional regulatoryprotein	PsR81_010100019635	TonB-denpendent receptor
PD374_08230	RelE toxin	PflSS101_2459	haloalkane dehalogenase	PflA506_2669	hypothetical protein	PsR81_010100019395	hypothetical protein
PD374_08775	hypothetical protein	PflSS101_2460	hypothetical protein	PflA506_2670	hypothetical protein	PsR81_010100019305	putative ABC transporte
PD374_09130	hypothetical protein	PflSS101_2461	hypothetical protein	PflA506_2671	hypothetical protein	PsR81_010100019140	DNA polymerase II
PD374_09525	MFS transporter	PflSS101_2465	antibiotic biosynthesis monooxygenase	PflA506_2672	tetratricopeptide repeat protein	PsR81_010100018915	hypothetical protein
PD374_09540	hypothetical protein	PflSS101_2468	hypothetical protein	PflA506_2674	hypothetical protein	PsR81_010100018910	hypothetical protein
PD374_10575	hypothetical protein	PflSS101_2516	DNA-binding protein	PflA506_2675	hypothetical protein	PsR81_010100018890	hypothetical protein
PD374_10585	transposase	PflSS101_2517	HipA domain protein	PflA506_2676	site-specific recombinase, phage integrasefamily	PsR81_010100018860	putative acetyltransferase
PD374_10665	hypothetical protein	PflSS101_2518	transcriptional regulator, TetR family	PflA506_2677	site-specific recombinase, phage integrasefamily	PsR81_010100018840	DNA-binding protein
PD374_10795	GNAT family acetyltransferase	PflSS101_2519	acetyl-coenzyme A synthetase	PflA506_2828	hypothetical protein	PsR81_010100018815	hypothetical protein
PD374_10865	hypothetical protein	PflSS101_2520	methyl-accepting chemotaxis protein	PflA506_2982	ISPpu8-like transposase	PsR81_010100018810	hypothetical protein
PD374_10885	hypothetical protein	PflSS101_2521	47 kDa protein (P47K)	PflA506_3131	hypothetical protein	PsR81_010100018770	hypothetical protein
PD374_11110	hypothetical protein	PflSS101_2522	nitrile hydratase, beta subunit	PflA506_3383	microcin B17-like ABC transporter	PsR81_010100018455	hypothetical protein
PD374_11165	hypothetical protein	PflSS101_2523	nitrile hydratase, alpha subunit	PflA506_3384	microcin B17-like ABC transporter	PsR81_010100017893	hypothetical protein
PD374_11590	hypothetical protein	PflSS101_2524	amidase	PflA506_3385	microcin B17-like-processing protein, McbDfamily	PsR81_010100017553	ABC transporter
PD374_12745	hypothetical protein	PflSS101_2525	hypothetical protein	PflA506_3387	microcin B17-like-processing protein, McbBfamily	PsR81_010100017353	putative transposase
PD374_13045	hypothetical protein	PflSS101_2526	aldoxime dehydratase OxdA	PflA506_3388	microcin B17-like protein, McbA family	PsR81_010100017208	metallothionein
PD374_13110	hypothetical protein	PflSS101_2527	nitrile metabolism transcriptiona	PflA506_3389	condensation domain protein	PsR81_010100017193	hypothetical protein
PD374_13135	hypothetical protein	PflSS101_2529	hypothetical protein	PflA506_3414	hypothetical protein	PsR81_010100016973	hypothetical protein
PD374_13405	hypothetical protein	PflSS101_2530	ABC transporter, ATP-binding protein	PflA506_3543	glutathione-dependen	PsR81_010100016903	acetoin dehydrogenase E
PD374_13410	recombinase	PflSS101_2531	ABC transporter, permease protein	PflA506_3546	hypothetical protein	PsR81_010100016693	hypothetical protein
PD374_13415	integrase	PflSS101_2532	ABC transporter, permease protein	PflA506_3553	hypothetical protein	PsR81_010100016383	hypothetical protein
PD374_13420	hypothetical protein	PflSS101_2533	ABC transporter, periplasmi	PflA506_3569	putative addiction module killer protein	PsR81_010100016378	periplasmic sugar-binding domai
PD374_13440	recombinase RecF	PflSS101_2534	ABC transporter, ATP-binding protein	PflA506_3571	IS222-like transposase, OrfA	PsR81_010100016358	B12-dependent methionine synthase
PD374_13445	UvrD/REP helicase	PflSS101_2535	transcriptional regulator BenR	PflA506_3585	hypothetical protein	PsR81_010100016228	hypothetical protein
PD374_13450	hypothetical protein	PflSS101_2536	toluate 1,2-dioxygenase subunit alpha	PflA506_3727	hypothetical protein	PsR81_010100016093	transcriptional regulator
PD374_13460	hypothetical protein	PflSS101_2537	toluate 1,2-dioxygenase subunit beta	PflA506_3784	hypothetical protein	PsR81_010100015873	hypothetical protein
PD374_13465	hypothetical protein	PflSS101_2538	toluate 1,2-dioxygenase electro	PflA506_3957	hypothetical protein	PsR81_010100015858	glycogen branching enzyme
PD374_13470	hypothetical protein	PflSS101_2539	1,6-dihydroxycyclohexa-2,4-diene-1-carboxylatede	PflA506_3959	hypothetical protein	PsR81_010100015753	ribonucleotide-diphosphate reductase subunitbeta
PD374_13475	hypothetical protein	PflSS101_2540	ATP-dependent DNA helicase, Rec	PflA506_3960	hypothetical protein	PsR81_010100015668	GntR family transcriptional regulator
PD374_13480	hypothetical protein	PflSS101_2541	transcriptional regulator, LysR family	PflA506_4390	hypothetical protein	PsR81_010100015468	transporter
PD374_13490	nitroreductase	PflSS101_2542	oxidoreductase	PflA506_4391	hypothetical protein	PsR81_010100015178	putative outer membrane secretion protein
PD374_13495	hypothetical protein	PflSS101_2543	SMP-30/Gluconolaconase/LRE domain protein	PflA506_4392	hypothetical protein	PsR81_010100015113	hypothetical protein
PD374_13500	hypothetical protein	PflSS101_2585	putative lipoprotein	PflA506_4393	hypothetical protein	PsR81_010100015108	hypothetical protein
PD374_13515	hypothetical protein	PflSS101_2586	hypothetical protein	PflA506_4394	hypothetical protein	PsR81_010100015073	TetR family transcriptional regulator
PD374_13520	hypothetical protein	PflSS101_2587	DNA-binding response regulator, OmpR family	PflA506_4395	hypothetical protein	PsR81_010100014628	protein MvaU
PD374_13525	hypothetical protein	PflSS101_2600	hypothetical protein	PflA506_4582	hypothetical protein	PsR81_010100014623	putative regulatory protein
PD374_13530	hypothetical protein	PflSS101_2601	hypothetical protein	PflA506_4583	hypothetical protein	PsR81_010100014593	cointegrase
PD374_13535	hypothetical protein	PflSS101_2646	hypothetical protein	PflA506_4584	hypothetical protein	PsR81_010100014548	hypothetical protein
PD374_13545	hypothetical protein	PflSS101_2647	putative lipoprotein	PflA506_4585	SNF2 family domain/helicase domain protein	PsR81_010100014453	chemotactic transduction protein ChpE
PD374_14100	hypothetical protein	PflSS101_2656	putative pili assembly chaperone	PflA506_4586	DGQHR domain protein	PsR81_010100014049	short-chain dehydrogenase/reductase SDR
PD374_14445	hypothetical protein	PflSS101_2657	fimbrial protein	PflA506_4587	DNA methylase domain protein	PsR81_010100013984	hypothetical protein
PD374_14770	hypothetical protein	PflSS101_2659	pili assembly chaperone domain protein	PflA506_4588	hypothetical protein	PsR81_010100013969	GNAT family acetyltransferase
PD374_15000	hypothetical protein	PflSS101_2702	hypothetical protein	PflA506_4589	autoinducer-binding transcriptiona	PsR81_010100013964	GNAT family acetyltransferase
PD374_15005	hypothetical protein	PflSS101_2703	hypothetical protein	PflA506_4590	UDP-N-acetylenolpyruvoylglucosamine reductase	PsR81_010100013879	AraC family transcriptional regulator
PD374_15095	transposase	PflSS101_2704	hypothetical protein	PflA506_4591	2-epi-5-epi-valiolone synthase, putative	PsR81_010100013679	hypothetical protein
PD374_15805	hypothetical protein	PflSS101_2705	hypothetical protein	PflA506_4593	aminotransferase, DegT/DnrJ/EryC1/StrS family	PsR81_010100013674	hypothetical protein
PD374_16990	non-ribosomal peptide synthetase	PflSS101_2706	hypothetical protein	PflA506_4594	hypothetical protein	PsR81_010100013544	hypothetical protein
PD374_16995	hypothetical protein	PflSS101_2708	transcriptional regulator, MvaT/MvaV/H-NSfamily	PflA506_4595	oxidoreductase, Gfo/Idh/MocA family	PsR81_010100013484	fatty acid transporter membrane protein
PD374_17295	hypothetical protein	PflSS101_2709	hypothetical protein	PflA506_4596	EPSP synthas	PsR81_010100013469	putative fatty acid transporter membraneprotein
PD374_17420	hypothetical protein	PflSS101_2710	hypothetical protein	PflA506_4597	HAD hydrolase, family IA, variants 1 and 3	PsR81_010100013344	hypothetical protein
PD374_17425	hypothetical protein	PflSS101_2711	hypothetical protein	PflA506_4598	cupin domain protein	PsR81_010100013069	putative Rhs protein
PD374_17430	hypothetical protein	PflSS101_2713	hypothetical protein	PflA506_4599	methyltransferase domain protein	PsR81_010100013064	putative Rhs protein
PD374_17435	hypothetical protein	PflSS101_2715	hypothetical protein	PflA506_4600	hydrolase, NUDIX family	PsR81_010100012709	Rhs family protein
PD374_17440	hypothetical protein	PflSS101_2718	hypothetical protein	PflA506_4601	acetyltransferase, GNAT family	PsR81_010100012694	putative Rhs protein
PD374_17445	hypothetical protein	PflSS101_2719	hypothetical protein	PflA506_4602	aminoglycoside phosphotransferase familyprotein	PsR81_010100012619	hypothetical protein
PD374_17450	hypothetical protein	PflSS101_2720	hypothetical protein	PflA506_4603	transcriptional regulator, LysR family	PsR81_010100012584	putative GGDEF domain signaling protein
PD374_17455	metallophosphoesterase	PflSS101_2721	hypothetical protein	PflA506_4800	hypothetical protein	PsR81_010100012369	putative sensory box GGDEF/EA
PD374_17460	hypothetical protein	PflSS101_2723	hypothetical protein	PflA506_4906	PqqJ	PsR81_010100011987	hypothetical protein
PD374_17470	hypothetical protein	PflSS101_2724	hypothetical protein	PflA506_5141	hypothetical protein	PsR81_010100011827	monovalent cation/H+ antiporter subunit A
PD374_17475	hypothetical protein	PflSS101_2726	hypothetical protein	PflA506_5181	ISPpu8-like transposase	PsR81_010100011592	cytochrome B561
PD374_17480	hypothetical protein	PflSS101_2727	hypothetical protein			PsR81_010100011467	hypothetical protein
PD374_17490	TetR family transcriptional regulator	PflSS101_2728	hypothetical protein			PsR81_010100011432	GCN5-related N-acetyltransferase
PD374_17495	glyoxalase	PflSS101_2730	hypothetical protein			PsR81_010100011407	hypothetical protein
PD374_17500	monooxygenase	PflSS101_2732	restriction endonuclease family protein			PsR81_010100011369	hypothetical protein
PD374_17505	membrane protein	PflSS101_2733	hypothetical protein			PsR81_010100011264	TRAP transporter subunit DctM
PD374_17510	acetate permease	PflSS101_2734	hypothetical protein			PsR81_010100011219	coenzyme PQQ biosynthesis protein A
PD374_17515	porin	PflSS101_2736	hypothetical protein			PsR81_010100011074	acetyltransferase
PD374_17525	aminocarboxymuconate-semialdehyde decarboxylase	PflSS101_2737	hypothetical protein			PsR81_010100010864	4-amino-4-deoxy-L-arabinose transferase
PD374_17535	aldehyde dehydrogenase	PflSS101_2738	transcriptional regulator, HxlR family			PsR81_010100010859	4-amino-4-deoxy-L-arabinose transferase
PD374_17540	LysR family transcriptional regulator	PflSS101_2739	NmrA family protein			PsR81_010100010637	putative ABC transporter ATP-binding protein
PD374_17545	hypothetical protein	PflSS101_2740	hypothetical protein			PsR81_010100009897	hypothetical protein
PD374_17550	cell division protein ZipA	PflSS101_2741	hypothetical protein			PsR81_010100009697	hypothetical protein
PD374_17555	LuxR family transcriptional regulator	PflSS101_2742	hypothetical protein			PsR81_010100009632	hypothetical protein
PD374_17560	antibiotic biosynthesis monooxygenase	PflSS101_2744	hypothetical protein			PsR81_010100009557	LysR family transcriptional regulator
PD374_17565	LysR family transcriptional regulator	PflSS101_2745	Ser/Thr phosphatase family protein			PsR81_010100009432	carbon storage regulator
PD374_17570	hypothetical protein	PflSS101_2746	phosphoglycerate mutase family protein			PsR81_010100009422	hypothetical protein
PD374_17575	hypothetical protein	PflSS101_2747	hypothetical protein			PsR81_010100009287	hypoxanthine/guanosine uptake transporter
PD374_17595	protein TnpR	PflSS101_2748	GAF sensor histidine kinase			PsR81_010100009192	hypothetical protein
PD374_17600	alkylmercury lyase	PflSS101_2750	integral membrane protein, DUF6 family			PsR81_010100008972	flagellar biosynthesis protein FlhA
PD374_17605	mercuric reductase	PflSS101_2751	hypothetical protein			PsR81_010100008672	hypothetical protein
PD374_17610	mercury transport protein MerC	PflSS101_2752	transcriptional regulator, LysR family			PsR81_010100008532	GTP pyrophosphokinase
PD374_17615	mercury transporter	PflSS101_2753	alpha/beta hydrolase family protein			PsR81_010100008477	hypothetical protein
PD374_17620	mercuric transport protein	PflSS101_2754	hypothetical protein			PsR81_010100008287	LmbE family protein
PD374_17625	MerR family transcriptional regulator	PflSS101_2755	SH3 domain protein			PsR81_010100008257	ABC transporter permease
PD374_17635	hypothetical protein	PflSS101_2756	hypothetical protein			PsR81_010100008212	hypothetical protein
PD374_17650	hypothetical protein	PflSS101_2757	putative transcriptional regulator			PsR81_010100008192	cbb3-type cytochrome c oxidase subunit I
PD374_17655	amidohydrolase	PflSS101_2758	putative methyl-accepting chemotaxis protein			PsR81_010100008187	cytochrome C oxidase
PD374_17660	LysR family transcriptional regulator	PflSS101_2759	chloride transporter, ClC family			PsR81_010100008167	cbb3-type cytochrome c oxidase subunit I
PD374_17665	LysR family transcriptional regulator	PflSS101_2760	hypothetical protein			PsR81_010100008162	cbb3-type cytochrome c oxidase subunit I
PD374_17670	hydrolase	PflSS101_2761	methylated-DNA-[protein]-cysteineS-methyltransfe			PsR81_010100008077	2-alkenal reductase
PD374_17675	hypothetical protein	PflSS101_2762	hypothetical protein			PsR81_010100007952	ribosome modulation factor
PD374_17680	multidrug transporter	PflSS101_2763	hypothetical protein			PsR81_010100007732	putative racemase
PD374_17685	multidrug transporter	PflSS101_2764	hypothetical protein			PsR81_010100007337	ribonucleotide-diphosphate reductas
PD374_17690	antibiotic transporter	PflSS101_2765	hypothetical protein			PsR81_010100007137	ribonucleotide-diphosphate reductase subunitbeta
PD374_17695	hypothetical protein	PflSS101_2766	hypothetical protein			PsR81_010100006722	LysE-type translocator
PD374_17700	LysR family transcriptional regulator	PflSS101_2767	hypothetical protein			PsR81_010100006507	hypothetical protein
PD374_17705	cytochrome C	PflSS101_2768	hypothetical protein			PsR81_010100006370	putative two-component system sensor kinase
PD374_17710	(2Fe-2S)-binding protein	PflSS101_2769	hypothetical protein			PsR81_010100006345	preprotein translocase subunit SecA
PD374_17715	aldehyde dehydrogenase	PflSS101_2770	hypothetical protein			PsR81_010100006325	hypothetical protein
PD374_17720	hypothetical protein	PflSS101_2771	hypothetical protein			PsR81_010100006239	hypothetical protein
PD374_17730	MFS transporter	PflSS101_2772	hypothetical protein			PsR81_010100005869	putative proteic killer suppression protein
PD374_17735	hypothetical protein	PflSS101_2773	hypothetical protein			PsR81_010100005624	GCN5-like N-acetyltransferase
PD374_17740	protein-disulfide isomerase	PflSS101_2774	beta-lactamase			PsR81_010100005609	LysR family transcriptional regulator
PD374_17750	LysR family transcriptional regulator	PflSS101_2775	acetyltransferase, GNAT family			PsR81_010100005584	NAD(P)(+) transhydrogenase
PD374_17755	N-ethylmaleimide reductase	PflSS101_2777	hypothetical protein			PsR81_010100005529	putative cation transporter-like membraneprotein
PD374_17780	hypothetical protein	PflSS101_2778	hypothetical protein			PsR81_010100005359	protoheme IX farnesyltransferase
PD374_17785	chromosome segregation ATPase	PflSS101_2779	hypothetical protein			PsR81_010100005284	alcohol dehydrogenase cytochrome C subunit
PD374_17790	hypothetical protein	PflSS101_2780	hypothetical protein			PsR81_010100005119	DNA processing protein DprA
PD374_17810	hypothetical protein	PflSS101_2783	ultraviolet light resistance protein RulA			PsR81_010100005009	membrane protein insertion efficiency factor
PD374_17820	hypothetical protein	PflSS101_2786	putative lipoprotein			PsR81_010100004974	16S rRNA methyltransferase GidB
PD374_17825	hypothetical protein	PflSS101_2787	hypothetical protein			PsR81_010100004824	hypothetical protein
PD374_17830	hypothetical protein	PflSS101_2788	hypothetical protein			PsR81_010100004689	DNA-dependent helicase
PD374_17835	ATP-dependent endonuclease	PflSS101_2789	hypothetical protein			PsR81_010100004524	putative phosphate ABC transporte
PD374_17840	helicase UvrD	PflSS101_2791	hypothetical protein			PsR81_010100004509	putative chemotaxis-related response regulator
PD374_17850	hypothetical protein	PflSS101_2792	nuclease-like domain protein			PsR81_010100004379	putative lipoprotein
PD374_17860	ATPase	PflSS101_2794	hypothetical protein			PsR81_010100004274	guanosine-3',5'-bis(diphosphate)3'-pyrophosphohy
PD374_17865	hypothetical protein	PflSS101_2797	relaxase/mobilization nuclease domain protein			PsR81_010100004014	hypothetical protein
PD374_17870	hypothetical protein	PflSS101_2798	hypothetical protein			PsR81_010100004004	hypothetical protein
PD374_17875	hypothetical protein	PflSS101_2799	site-specific recombinase, phage integrasefamily			PsR81_010100003929	alginate regulatory protein AlgP
PD374_17880	serine/threonine protein phosphatase	PflSS101_2800	hypothetical protein			PsR81_010100003924	hypothetical protein
PD374_17885	hypothetical protein	PflSS101_2801	hypothetical protein			PsR81_010100003759	putative ABC transporter ATP-binding protein
PD374_17890	hypothetical protein	PflSS101_2802	hypothetical protein			PsR81_010100003739	hypothetical protein
PD374_17895	hypothetical protein	PflSS101_2803	hypothetical protein			PsR81_010100003714	peptidase M24
PD374_17905	hypothetical protein	PflSS101_2804	hypothetical protein			PsR81_010100003474	hypothetical protein
PD374_17915	hypothetical protein	PflSS101_2805	hypothetical protein			PsR81_010100003454	hypothetical protein
PD374_17920	hypothetical protein	PflSS101_2807	hypothetical protein			PsR81_010100003049	HigA family addiction module antidote protein
PD374_17925	hypothetical protein	PflSS101_2808	hypothetical protein			PsR81_010100002499	hypothetical protein
PD374_17930	hypothetical protein	PflSS101_2809	hypothetical protein			PsR81_010100002352	putative aminotransferase
PD374_17935	hypothetical protein	PflSS101_2811	hypothetical protein			PsR81_010100002347	hypothetical protein
PD374_17940	hypothetical protein	PflSS101_2890	hypothetical protein			PsR81_010100002322	coenzyme PQQ biosynthesis protein A
PD374_17945	hypothetical protein	PflSS101_2891	hypothetical protein			PsR81_010100002272	30S ribosomal protein S21
PD374_17950	helicase UvrD	PflSS101_2892	protein of unknown function, DUF262 family			PsR81_010100002232	hypothetical protein
PD374_17960	hypothetical protein	PflSS101_2894	hypothetical protein			PsR81_010100002082	hypothetical protein
PD374_18030	hypothetical protein	PflSS101_2895	hypothetical protein			PsR81_010100001859	preprotein translocase subunit SecY
PD374_18325	hypothetical protein	PflSS101_2896	hypothetical protein			PsR81_010100001849	50S ribosomal protein L36
PD374_18330	hypothetical protein	PflSS101_2899	oxidoreductase, shor			PsR81_010100001629	hypothetical protein
PD374_18335	hypothetical protein	PflSS101_2952	transcriptional regulator, IclR family			PsR81_010100001459	putative penicillin-binding protein
PD374_18440	hypothetical protein	PflSS101_2953	amino acid ABC transporter, periplasmi			PsR81_010100001354	(dimethylallyl)adenosin
PD374_18445	AraC family transcriptional regulator	PflSS101_2954	amino acid ABC transporter, permeas			PsR81_010100001129	putative ABC transporter ATP-binding protein
PD374_18450	transferase	PflSS101_2955	amino acid ABC transporter, ATP-binding protein			PsR81_010100001124	hypothetical protein
PD374_18555	hypothetical protein	PflSS101_2956	FAD dependent oxidoreductase			PsR81_010100001064	hypothetical protein
PD374_18570	hypothetical protein	PflSS101_2957	putative membrane protein			PsR81_010100000880	DNA segregation ATPase FtsK
PD374_18595	hypothetical protein	PflSS101_2958	hypothetical protein			PsR81_010100000660	hypothetical protein
PD374_18615	hypothetical protein	PflSS101_2959	hypothetical protein			PsR81_010100000465	hypothetical protein
PD374_18920	hypothetical protein	PflSS101_2964	monooxygenase, SsuD family			PsR81_010100000405	anthranilate dioxygenase reductase
PD374_19715	hypothetical protein	PflSS101_3050	hypothetical protein
PD374_20340	hypothetical protein	PflSS101_3068	acyl-CoA dehydrogenase family protein
PD374_20405	hypothetical protein	PflSS101_3069	D-isomer specific 2-hydroxyaci
PD374_20410	hypothetical protein	PflSS101_3097	non-ribosomal peptide synthetase PvdD
PD374_20420	hypothetical protein	PflSS101_3098	non-ribosomal peptide synthetase PvdJ
PD374_20425	RloA protein	PflSS101_3124	hypothetical protein
PD374_20430	hypothetical protein	PflSS101_3125	PilT N-terminal domain protein
PD374_20435	hypothetical protein	PflSS101_3150	hypothetical protein
PD374_20440	DNA-binding protein	PflSS101_3151	hypothetical protein
PD374_20445	hypothetical protein	PflSS101_3226	transporter, major facilitator family
PD374_20450	hypothetical protein	PflSS101_3228	carbonate dehydratase
PD374_20455	hypothetical protein	PflSS101_3247	type VI secretion system effector, Hcp1 family
PD374_20460	phage tail protein	PflSS101_3248	hypothetical protein
PD374_20465	hypothetical protein	PflSS101_3249	hypothetical protein
PD374_20470	hypothetical protein	PflSS101_3296	putative2,3-diketo-5-methylthio-1-phosphopentan
PD374_20475	tail protein	PflSS101_3297	aminotransferase, class III
PD374_20480	hypothetical protein	PflSS101_3298	hypothetical protein
PD374_20485	lysis protein	PflSS101_3316	hypothetical protein
PD374_20490	lysozyme	PflSS101_3317	metal-dependent phosphohydrolase
PD374_20495	hypothetical protein	PflSS101_3386	hypothetical protein
PD374_20500	hypothetical protein	PflSS101_3387	hypothetical protein
PD374_20505	phage tail protein	PflSS101_3395	non-ribosomal peptide synthetase MassA
PD374_20510	virion morphogenesis protein	PflSS101_3398	efflux transporter, outer membran
PD374_20515	tail protein	PflSS101_3422	hypothetical protein
PD374_20525	terminase	PflSS101_3423	putative lipoprotein
PD374_20530	capsid protein	PflSS101_3424	putative lipoprotein
PD374_20540	terminase	PflSS101_3425	putative lipoprotein
PD374_20545	terminase	PflSS101_3426	endoribonuclease L-PSP family protein
PD374_20585	hypothetical protein	PflSS101_3445	endoribonuclease L-PSP family protein
PD374_20595	integrase	PflSS101_3446	monoamine oxidase
PD374_20600	hypothetical protein	PflSS101_3447	putative amino acid ABC transporter
PD374_21625	hypothetical protein	PflSS101_3448	amino acid ABC transporter, ATP-binding protein
PD374_21655	hypothetical protein	PflSS101_3449	amino acid ABC transporter, permeas
PD374_22080	hypothetical protein	PflSS101_3450	TonB-dependent outermembrane receptor
PD374_22085	hypothetical protein	PflSS101_3557	hypothetical protein
PD374_22345	transposase	PflSS101_3558	hypothetical protein
PD374_22515	hypothetical protein	PflSS101_3559	oxidoreductase, GMC family
PD374_23660	hypothetical protein	PflSS101_3563	acetyltransferase, GNAT family
PD374_23665	hypothetical protein	PflSS101_3565	putative lipoprotein
PD374_23670	hypothetical protein	PflSS101_3566	diguanylate cyclase (GGDEF) domain protein
PD374_23675	hypothetical protein	PflSS101_3567	methyl-accepting chemotaxis protein
PD374_23680	hypothetical protein	PflSS101_3568	hypothetical protein
PD374_23685	hypothetical protein	PflSS101_3569	oxidoreductase, shor
PD374_23920	hypothetical protein	PflSS101_3570	alpha/beta hydrolase family protein
PD374_24340	hypothetical protein	PflSS101_3571	alcohol dehydrogenase AlkJ
PD374_25120	hypothetical protein	PflSS101_3572	transcriptional regulator, AraC family
PD374_26325	transposase	PflSS101_3573	hypothetical protein
PD374_26845	hypothetical protein	PflSS101_3574	hypothetical protein
PD374_26850	hypothetical protein	PflSS101_3575	putative lipoprotein
PD374_26855	hypothetical protein	PflSS101_3576	transporter, major facilitator family
PD374_26860	hypothetical protein	PflSS101_3577	transcriptional regulator, TetR family
PD374_26865	hypothetical protein	PflSS101_3578	hypothetical protein
PD374_26870	hypothetical protein	PflSS101_3579	hypothetical protein
PD374_26875	hypothetical protein	PflSS101_3580	hypothetical protein
PD374_26880	hypothetical protein	PflSS101_3581	hypothetical protein
PD374_26885	hypothetical protein	PflSS101_3582	hypothetical protein
PD374_26895	haloacid dehalogenase	PflSS101_3591	RNA polymerase sigma factor, sigma-70 family
PD374_26900	hypothetical protein	PflSS101_3592	sigma factor regulatory protein, FecR/PupRfamily
PD374_26905	hypothetical protein	PflSS101_3593	TonB-dependent outermembrane heme receptor
PD374_26910	lipoprotein	PflSS101_3599	hypothetical protein
PD374_26930	hypothetical protein	PflSS101_3600	hypothetical protein
PD374_26935	hypothetical protein	PflSS101_3604	MFS transporter
PD374_26940	hypothetical protein	PflSS101_3619	hypothetical protein
PD374_26945	hypothetical protein	PflSS101_3628	integral membrane protein, DUF6 family
PD374_26950	hypothetical protein	PflSS101_3629	diaminobutyrate--2-oxoglutarate transaminase
PD374_26955	hypothetical protein	PflSS101_3630	lysine N6-hydroxylase/L-ornithin
PD374_26960	hypothetical protein	PflSS101_3631	glutathione S-transferase, N-termina
PD374_26965	hypothetical protein	PflSS101_3632	transcriptional regulator, AraC family
PD374_27325	hypothetical protein	PflSS101_3656	hypothetical protein
PD374_27765	hypothetical protein	PflSS101_3743	peptidyl-prolyl cis-trans isomerase, FKBP-type
		PflSS101_3744	cold-shock DNA-binding domain protein
		PflSS101_3746	immunity protein, pyocin/colicin family
		PflSS101_3747	immunity protein, pyocin/colicin family
		PflSS101_3791	hypothetical protein
		PflSS101_3806	hypothetical protein
		PflSS101_3868	hypothetical protein
		PflSS101_3890	prevent-host-death family protein
		PflSS101_3891	PilT N-terminal domain protein
		PflSS101_3913	hypothetical protein
		PflSS101_3914	hypothetical protein
		PflSS101_3915	hypothetical protein
		PflSS101_3916	hypothetical protein
		PflSS101_3917	hypothetical protein
		PflSS101_3918	hypothetical protein
		PflSS101_3919	resolvase domain protein
		PflSS101_3920	hypothetical protein
		PflSS101_3921	hypothetical protein
		PflSS101_3922	hypothetical protein
		PflSS101_3923	hypothetical protein
		PflSS101_3925	hypothetical protein
		PflSS101_3992	putative lipoprotein
		PflSS101_3999	transcriptional regulator, HxlR family
		PflSS101_4000	phage integrase
		PflSS101_4001	hypothetical protein
		PflSS101_4002	hypothetical protein
		PflSS101_4003	hypothetical protein
		PflSS101_4004	hypothetical protein
		PflSS101_4005	hypothetical protein
		PflSS101_4006	hypothetical protein
		PflSS101_4007	putative fimbrial protein
		PflSS101_4008	fimbrial biogenesis outer membrane usherprotein
		PflSS101_4009	fimbrial biogenesis outer membrane usherprotein
		PflSS101_4010	response regulator RocR
		PflSS101_4012	sensory box histidine kinase/respons
		PflSS101_4013	outer membrane efflux protein
		PflSS101_4014	type I secretion membrane fusion protein
		PflSS101_4015	type I secretion system ATPase
		PflSS101_4016	OmpA family protein
		PflSS101_4017	OmpA family protein
		PflSS101_4018	putative adhesin/hemagglutinin
		PflSS101_4019	putative adhesin/hemagglutinin
		PflSS101_4020	ISPpu13-like transposase, Orf2
		PflSS101_4022	transcriptional regulator, TetR family
		PflSS101_4023	transcriptional regulator, LuxR family
		PflSS101_4024	fimbrial protein
		PflSS101_4025	carbohydrate-binding domain protein
		PflSS101_4027	ISPpu14-like transposase, Orf3
		PflSS101_4028	putative fimbrial protein
		PflSS101_4029	fimbrial protein
		PflSS101_4030	putative pili assembly chaperone
		PflSS101_4031	fimbrial usher protein, CupC3 family
		PflSS101_4032	hypothetical protein
		PflSS101_4033	ISCfr1-like transposase
		PflSS101_4034	topoisomerase DNA-binding C4 zinc finge
		PflSS101_4035	topoisomerase DNA-binding C4 zinc finge
		PflSS101_4036	hypothetical protein
		PflSS101_4037	hypothetical protein
		PflSS101_4038	hypothetical protein
		PflSS101_4039	hypothetical protein
		PflSS101_4206	hypothetical protein
		PflSS101_4248	aromatic amino acid permease
		PflSS101_4286	outer membrane autotransporter barre
		PflSS101_4287	putative lipoprotein
		PflSS101_4288	putative lipoprotein
		PflSS101_4289	filamentous hemagglutinin
		PflSS101_4290	hypothetical protein
		PflSS101_4291	hypothetical protein
		PflSS101_4292	adhesin/hemagglutinin, HecA family
		PflSS101_4293	hemolysin secretion/activation protein
		PflSS101_4421	hypothetical protein
		PflSS101_4422	putative lipoprotein
		PflSS101_4432	HipA domain protein
		PflSS101_4433	DNA-binding protein
		PflSS101_4441	hypothetical protein
		PflSS101_4562	hypothetical protein
		PflSS101_4563	transcriptional regulator, LysR family
		PflSS101_4564	integral membrane protein, DUF6 family
		PflSS101_4565	hypothetical protein
		PflSS101_4647	RES domain protein
		PflSS101_4648	DNA-binding protein
		PflSS101_4649	hypothetical protein
		PflSS101_4651	hypothetical protein
		PflSS101_4653	hypothetical protein
		PflSS101_4654	hypothetical protein
		PflSS101_4655	DEAD/DEAH box helicase domain protein
		PflSS101_4656	hypothetical protein
		PflSS101_4658	hypothetical protein
		PflSS101_4704	type 1 secretion system outer membran
		PflSS101_4705	type 1 secretion system membrane fusio
		PflSS101_4706	type 1 secretion system ATPase HasD
		PflSS101_4707	heme acquisition protein HasAp
		PflSS101_4708	TonB-dependent outermembrane heme receptor HasR
		PflSS101_4709	sigma factor regulatory protein HasS
		PflSS101_4710	RNA polymerase sigma-70 factor, EC
		PflSS101_4728	hypothetical protein
		PflSS101_5006	hypothetical protein
		PflSS101_5019	hypothetical protein
		PflSS101_5048	hypothetical protein
		PflSS101_5091	putative membrane protein
		PflSS101_5093	hypothetical protein
		PflSS101_5094	hypothetical protein
		PflSS101_5144	hypothetical protein
		PflSS101_5152	hypothetical protein
		PflSS101_5360	Rhs family protein
		PflSS101_5361	hypothetical protein
		PflSS101_5362	hypothetical protein
		PflSS101_5364	hypothetical protein
		PflSS101_5365	hypothetical protein
		PflSS101_5389	HipA domain protein
		PflSS101_5390	DNA-binding protein
		PflSS101_5410	hypothetical protein
		PflSS101_5411	hypothetical protein
		PflSS101_5468	hypothetical protein
